# Supplementary material for: 13C CP MAS NMR and DFT Studies of 6-Chromanyl Ethereal Derivatives
Source: Molecules. 2022 Jul 20;27(14):4630. doi: 10.3390/molecules27144630 (PMC9323032; doi:10.3390/molecules27144630)
Supplement: Supplementary file 1 [file molecules-27-04630-s001.zip]

Archive with 1 entries (1 files):
- molecules-1829311-supplementary.pdf
